# Supplementary material for: The Impact of the Universal Infant Free School Meal Policy on Dietary Quality in English and Scottish Primary School Children: Evaluation of a Natural Experiment
Source: Nutrients. 2022 Apr 12;14(8):1602. doi: 10.3390/nu14081602 (PMC9029848; doi:10.3390/nu14081602)
Supplement: Supplementary file 1 [file nutrients-14-01602-s001.zip]

Archive with 1 entries (1 files):
- nutrients-1594088-supplementary.pdf
